# Supplementary material for: Hypertension Predisposition and Thermoregulation Delays in Adolescents with Polycystic Ovary Syndrome: A Pilot Study
Source: Children (Basel). 2022 Feb 25;9(3):316. doi: 10.3390/children9030316 (PMC8946960; doi:10.3390/children9030316)
Supplement: Supplementary file 1 [file children-09-00316-s001.zip]

Archive with 1 entries (1 files):
- children-1548675-supplementary.pdf
